# Supplementary material for: Single-cell analysis reveals bronchoalveolar epithelial dysfunction in COVID-19 patients
Source: Protein Cell. 2020 Jul 15;11(9):680–7. doi: 10.1007/s13238-020-00752-4 (PMC7363016; doi:10.1007/s13238-020-00752-4)
Supplement: 13238_2020_752_MOESM2_ESM [file 13238_2020_752_moesm2_esm.xls]

## Sheet: Table S1
	Patient 1	Patient 2	Patient 3
severity	severe	severe	severe
Age	41	55	66
Gender	male	female	male
Wuhan exposure history	Yes	Yes	Yes
Fever	Yes	Yes	Yes
Cough	Yes	Yes	Yes
Thick sputum/mucus	Yes	Yes	Yes
Other symptom	Cold extremities	Itching	No
Hospitalization data	2020.01.29	2020.01.26	2020.02.27
BALF sampling date	2020.02.14	2020.02.14	2020.02.14
Chronic basic disase	Hypertension	No	No
